# Supplementary material for: Structured information extraction from scientific text with large language models
Source: Nat Commun. 2024 Feb 15;15:1418. doi: 10.1038/s41467-024-45563-x (PMC10869356; doi:10.1038/s41467-024-45563-x)
Supplement: Supplementary file 4 — Source Data [file 41467_2024_45563_MOESM4_ESM.xlsx]

## Sheet: table 1
task	schema	training samples	task level	completion format
doping	doping-json	413 sentences	sentence	json
doping	doping-english	413 sentences	sentence	english sentences
doping	dopingextra-english	414 sentences	sentence	english sentences
mofs	mof-json	507 abstracts	abstract	json
general materials	general-json	634 abstracts	abstract	json

## Sheet: table 2
task	relation	gpt-3 precision	gp-3 recall	gpt-3 f1	llama2-precision	llama2-recall	llama2-f1
doping	host-dopant	0.772	0.684	0.726	0.836	0.807	0.821
general	formula-name	0.507	0.429	0.456	0.462	0.417	0.367
general	formula-acronym	0.5	0.25	0.333	0.333	0.25	0.286
general	formula-structure/phase	0.538	0.439	0.482	0.551	0.432	0.47
general	formula-application	0.542	0.543	0.537	0.545	0.496	0.516
general	formula-description	0.362	0.35	0.354	0.347	0.342	0.34
mof	name-formula	0.425	0.688	0.483	0.46	0.454	0.276
mof	name-giuest_specie	0.789	0.576	0.616	0.497	0.407	0.408
mof	name-application	0.657	0.518	0.573	0.507	0.562	0.531
mof	name-description	0.493	0.475	0.404	0.432	0.411	0.389

## Sheet: table 3
entity	extraction recall	extraction precision	extraction f1
formula	0.943	0.943	0.943
name	0.692	1	0.818
acronym	0.667	0.4	0.5
applications	0.797	0.87	0.832
structure or phase	0.754	0.92	0.829
description	0.576	0.905	0.704

## Sheet: table 4
model	schema	precision	recall	f1
matbert-proximity	n.a	0.377	0.403	0.39
Seq2rel	n/a	0.42	0.605	0.496
GPT-3	doping-json	0.772	0.684	0.725
GPT-3	doping-english	0.803	0.754	0.778
GPt-3	dopingextra-english	0.82	0.798	0.809
Llama2	doping-json	0.836	0.807	0.821
Llama2	doping-english	0.787	0.842	0.814
Llama2	dopingextra-english	0.694	0.815	0.75

## Sheet: fig 3 - annotation times
intermediate model training samples	time per 10 abstracts	time averaged by abstract	time averaged by material entities	time averaged by token count
1	982.94	98.294	19.6588	0.459103
10	895.59	89.559	17.9118	0.348343
50	682.04	68.204	13.6408	0.268308
100	465.59	46.559	9.3118	0.182584
300	421.28	42.128	8.4256	0.175095
VERIFY	282.15	28.215	5.643	0.127266

## Sheet: fig 4 - learning curve
n training samples	host precision	host recall	host f1	dopant precision	dopant recall	dopant f1	link precision	link recall	link f1
1
2	0	0	0	0	0	0	0	0	0
4	0	0	0	0	0	0	0	0	0
8	0	0	0	0	0	0	0	0	0
16	0.410714	0.516854	0.457711	0.44086	0.488095	0.463277	0.266187	0.324561	0.29249
32	0.619469	0.786517	0.693069	0.65625	0.5	0.567568	0.561224	0.482456	0.518868
64	0.589286	0.741573	0.656716	0.666667	0.714286	0.689655	0.550388	0.622807	0.584362
128	0.75	0.808989	0.778378	0.684783	0.75	0.715909	0.623077	0.710526	0.663934
256	0.91954	0.898876	0.909091	0.747126	0.77381	0.760234	0.809091	0.780702	0.794643
413	0.888889	0.898876404494382]	0.893855	0.844156	0.7738095238095238]	0.807453	0.803738	0.754386	0.778281

## Sheet: supplementary table 1
class/relation	support (entities)	support (words)
host	60	111
dopant	76	110
host -> dopant(link)	72	114
results	12	103
modifiers	7	77

## Sheet: supplementary table 2
class/relation	support (entities)	support (words)
acronym	41	42
applications	305	513
name	175	269
formula	353	480
structure/phase	276	421
description	233	314
formula->acronym (link)	8	8
formula->application (link)	341	577
formula_>name (link)	60	108
formula->structure/phase (link)	296	485
formula -> description (link)	202	281

## Sheet: supplementary table 3
class/relation	support (entities)	support(words)
application	559	1089
guest_species	105	110
description	143	451
name	315	346
mof_formula	67	238
name -> application (link)	637	1317
name -> guest_species	152	154
name -> description	87	291
name -> mof_formula	19	26

## Sheet: supplementary table 4
task	base model	schema	exact match sequence accuracy (%)	avg. Jaro-winkler similarity (%)	parsable & decodable (%)
doping	GPT-3 davinci 175B	Doping-English	59.7	94.3	98.7
doping	GPT-3 davinci 175B	Doping-JSON	59.7	94.5	98.7
doping	GPT-3 davinci 175B	DopingExtra-English	58.4	93.9	98.7
doping	Llama-2-70B-8bit	Doping-English	64.9	94.6	100
doping	Llama-2-70B-8bit	Doping-JSON	71.4	97.5	100
doping	Llama-2-70B-8bit	DopingExtra-English	55.8	91.2	100
general materials	GPT-3 davinci 175B	General-JSON	30.6	94.2	100
general materials	Llama-2-70B-8bit	General-JSON	28.3	91.7	100
MOFs	GPT-3 davinci 175B	MOF_JSON	15.7	94.7	100
MOFs	Llama-2-70B-8bit	MOF_JSON	12.2	94.2	100

[truncated: 2 more sheets: supplementary table 5, supplementary figure 1]
